# Supplementary material for: Case Report: Left main coronary artery spasm in monozygotic twins patients with vasospastic angina
Source: Front Cardiovasc Med. 2025 Dec 18;12:1716917. doi: 10.3389/fcvm.2025.1716917 (PMC12756372; doi:10.3389/fcvm.2025.1716917)
Supplement: Supplementary file 1 [file Table1.xlsx]

## Sheet: Sheet1
Table 1: Baseline Clinical Characteristics of the Patients
Characteristic		Patient1	Patient 2
Age（years）		39	39
Sex		Female	Female
Hypertension		No	No
Diabetes Mellitus		No	No
Dyslipidemia		No	No
Hyperthyroidism		No	Yes
Smoking Status		Never	Never
Calcium Channel Blocker		No	No
Statin		No	No
Aspirin		No	No
